# Supplementary material for: Effects of Low Protein Diet on Production Performance and Intestinal Microbial Composition in Pigs
Source: Vet Sci. 2023 Nov 14;10(11):655. doi: 10.3390/vetsci10110655 (PMC10675339; doi:10.3390/vetsci10110655)
Supplement: Supplementary file 1 [file vetsci-10-00655-s001.zip]

Archive with 1 entries (1 files):
- vetsci-2623626-supplementary.pdf
